# Supplementary material for: Memory for musical tones: the impact of tonality and the creation of false memories
Source: Front Psychol. 2014 Jun 12;5:582. doi: 10.3389/fpsyg.2014.00582 (PMC4054327; doi:10.3389/fpsyg.2014.00582)
Supplement: Supplementary file 1 [file DataSheet1.ZIP]

Archive with 223 entries (219 files):
- Vuvan, Podolak, & Schmuckler melodies/
- Vuvan, Podolak, & Schmuckler melodies/contour and intervals surrounding targets.xlsx
- Vuvan, Podolak, & Schmuckler melodies/Experiment 1 - Major/
- Vuvan, Podolak, & Schmuckler melodies/Experiment 1 - Major/#5_0a.mid
- Vuvan, Podolak, & Schmuckler melodies/Experiment 1 - Major/#5_0b.mid
- Vuvan, Podolak, & Schmuckler melodies/Experiment 1 - Major/#5_0c.mid
- Vuvan, Podolak, & Schmuckler melodies/Experiment 1 - Major/#5_0d.mid
- Vuvan, Podolak, & Schmuckler melodies/Experiment 1 - Major/#5_0e.mid
- Vuvan, Podolak, & Schmuckler melodies/Experiment 1 - Major/#5_0f.mid
- Vuvan, Podolak, & Schmuckler melodies/Experiment 1 - Major/#5_0g.mid
- Vuvan, Podolak, & Schmuckler melodies/Experiment 1 - Major/#5_0h.mid
- Vuvan, Podolak, & Schmuckler melodies/Experiment 1 - Major/#5_0i.mid
- Vuvan, Podolak, & Schmuckler melodies/Experiment 1 - Major/#5_0j.mid
- Vuvan, Podolak, & Schmuckler melodies/Experiment 1 - Major/#5_0k.mid
- Vuvan, Podolak, & Schmuckler melodies/Experiment 1 - Major/#5_0l.mid
- Vuvan, Podolak, & Schmuckler melodies/Experiment 1 - Major/#5_2_2a.mid
- Vuvan, Podolak, & Schmuckler melodies/Experiment 1 - Major/#5_2_2b.mid
- Vuvan, Podolak, & Schmuckler melodies/Experiment 1 - Major/#5_2_2c.mid
- Vuvan, Podolak, & Schmuckler melodies/Experiment 1 - Major/#5_2_3a.mid
- Vuvan, Podolak, & Schmuckler melodies/Experiment 1 - Major/#5_2_3b.mid
- Vuvan, Podolak, & Schmuckler melodies/Experiment 1 - Major/#5_2_3c.mid
- Vuvan, Podolak, & Schmuckler melodies/Experiment 1 - Major/#5_3_2a.mid
- Vuvan, Podolak, & Schmuckler melodies/Experiment 1 - Major/#5_3_2b.mid
- Vuvan, Podolak, & Schmuckler melodies/Experiment 1 - Major/#5_3_2c.mid
- Vuvan, Podolak, & Schmuckler melodies/Experiment 1 - Major/#5_3_3a.mid
- Vuvan, Podolak, & Schmuckler melodies/Experiment 1 - Major/#5_3_3b.mid
- Vuvan, Podolak, & Schmuckler melodies/Experiment 1 - Major/#5_3_3c.mid
- Vuvan, Podolak, & Schmuckler melodies/Experiment 1 - Major/M6_0a.mid
- Vuvan, Podolak, & Schmuckler melodies/Experiment 1 - Major/M6_0b.mid
- Vuvan, Podolak, & Schmuckler melodies/Experiment 1 - Major/M6_0c.mid
- Vuvan, Podolak, & Schmuckler melodies/Experiment 1 - Major/M6_0d.mid
- Vuvan, Podolak, & Schmuckler melodies/Experiment 1 - Major/M6_0e.mid
- Vuvan, Podolak, & Schmuckler melodies/Experiment 1 - Major/M6_0f.mid
- Vuvan, Podolak, & Schmuckler melodies/Experiment 1 - Major/M6_0g.mid
- Vuvan, Podolak, & Schmuckler melodies/Experiment 1 - Major/M6_0h.mid
- Vuvan, Podolak, & Schmuckler melodies/Experiment 1 - Major/M6_0i.mid
- Vuvan, Podolak, & Schmuckler melodies/Experiment 1 - Major/M6_0j.mid
- Vuvan, Podolak, & Schmuckler melodies/Experiment 1 - Major/M6_0k.mid
- Vuvan, Podolak, & Schmuckler melodies/Experiment 1 - Major/M6_0l.mid
- Vuvan, Podolak, & Schmuckler melodies/Experiment 1 - Major/M6_2_2a.mid
- Vuvan, Podolak, & Schmuckler melodies/Experiment 1 - Major/M6_2_2b.mid
- Vuvan, Podolak, & Schmuckler melodies/Experiment 1 - Major/M6_2_2c.mid
- Vuvan, Podolak, & Schmuckler melodies/Experiment 1 - Major/M6_2_3a.mid
- Vuvan, Podolak, & Schmuckler melodies/Experiment 1 - Major/M6_2_3b.mid
- Vuvan, Podolak, & Schmuckler melodies/Experiment 1 - Major/M6_2_3c.mid
- Vuvan, Podolak, & Schmuckler melodies/Experiment 1 - Major/M6_3_2a.mid
- Vuvan, Podolak, & Schmuckler melodies/Experiment 1 - Major/M6_3_2b.mid
- Vuvan, Podolak, & Schmuckler melodies/Experiment 1 - Major/M6_3_2c.mid
- Vuvan, Podolak, & Schmuckler melodies/Experiment 1 - Major/M6_3_3a.mid
- Vuvan, Podolak, & Schmuckler melodies/Experiment 1 - Major/M6_3_3b.mid
- Vuvan, Podolak, & Schmuckler melodies/Experiment 1 - Major/M6_3_3c.mid
- Vuvan, Podolak, & Schmuckler melodies/Experiment 1 - Major/P5_0a.mid
- Vuvan, Podolak, & Schmuckler melodies/Experiment 1 - Major/P5_0b.mid
- Vuvan, Podolak, & Schmuckler melodies/Experiment 1 - Major/P5_0c.mid
- Vuvan, Podolak, & Schmuckler melodies/Experiment 1 - Major/P5_0d.mid
- Vuvan, Podolak, & Schmuckler melodies/Experiment 1 - Major/P5_0e.mid
- Vuvan, Podolak, & Schmuckler melodies/Experiment 1 - Major/P5_0f.mid
- Vuvan, Podolak, & Schmuckler melodies/Experiment 1 - Major/P5_0g.mid
- Vuvan, Podolak, & Schmuckler melodies/Experiment 1 - Major/P5_0h.mid
- Vuvan, Podolak, & Schmuckler melodies/Experiment 1 - Major/P5_0i.mid
- Vuvan, Podolak, & Schmuckler melodies/Experiment 1 - Major/P5_0j.mid
- Vuvan, Podolak, & Schmuckler melodies/Experiment 1 - Major/P5_0k.mid
- Vuvan, Podolak, & Schmuckler melodies/Experiment 1 - Major/P5_0l.mid
- Vuvan, Podolak, & Schmuckler melodies/Experiment 1 - Major/P5_2_2a.mid
- Vuvan, Podolak, & Schmuckler melodies/Experiment 1 - Major/P5_2_2b.mid
- Vuvan, Podolak, & Schmuckler melodies/Experiment 1 - Major/P5_2_2c.mid
- Vuvan, Podolak, & Schmuckler melodies/Experiment 1 - Major/P5_2_3a.mid
- Vuvan, Podolak, & Schmuckler melodies/Experiment 1 - Major/P5_2_3b.mid
- Vuvan, Podolak, & Schmuckler melodies/Experiment 1 - Major/P5_2_3c.mid
- Vuvan, Podolak, & Schmuckler melodies/Experiment 1 - Major/P5_3_2a.mid
- Vuvan, Podolak, & Schmuckler melodies/Experiment 1 - Major/P5_3_2b.mid
- Vuvan, Podolak, & Schmuckler melodies/Experiment 1 - Major/P5_3_2c.mid
- Vuvan, Podolak, & Schmuckler melodies/Experiment 1 - Major/P5_3_3a.mid
- Vuvan, Podolak, & Schmuckler melodies/Experiment 1 - Major/P5_3_3b.mid
- Vuvan, Podolak, & Schmuckler melodies/Experiment 1 - Major/P5_3_3c.mid
- Vuvan, Podolak, & Schmuckler melodies/Experiment 2 - Minor/
- Vuvan, Podolak, & Schmuckler melodies/Experiment 2 - Minor/#5_0a.mid
- Vuvan, Podolak, & Schmuckler melodies/Experiment 2 - Minor/#5_0b.mid
- Vuvan, Podolak, & Schmuckler melodies/Experiment 2 - Minor/#5_0c.mid
- Vuvan, Podolak, & Schmuckler melodies/Experiment 2 - Minor/#5_0d.mid
- Vuvan, Podolak, & Schmuckler melodies/Experiment 2 - Minor/#5_0e.mid
- Vuvan, Podolak, & Schmuckler melodies/Experiment 2 - Minor/#5_0f.mid
- Vuvan, Podolak, & Schmuckler melodies/Experiment 2 - Minor/#5_0g.mid
- Vuvan, Podolak, & Schmuckler melodies/Experiment 2 - Minor/#5_0h.mid
- Vuvan, Podolak, & Schmuckler melodies/Experiment 2 - Minor/#5_0i.mid
- Vuvan, Podolak, & Schmuckler melodies/Experiment 2 - Minor/#5_0j.mid
- Vuvan, Podolak, & Schmuckler melodies/Experiment 2 - Minor/#5_0k.mid
- Vuvan, Podolak, & Schmuckler melodies/Experiment 2 - Minor/#5_0l.mid
- Vuvan, Podolak, & Schmuckler melodies/Experiment 2 - Minor/#5_2_2a.mid
- Vuvan, Podolak, & Schmuckler melodies/Experiment 2 - Minor/#5_2_2b.mid
- Vuvan, Podolak, & Schmuckler melodies/Experiment 2 - Minor/#5_2_2c.mid
- Vuvan, Podolak, & Schmuckler melodies/Experiment 2 - Minor/#5_2_3a.mid
- Vuvan, Podolak, & Schmuckler melodies/Experiment 2 - Minor/#5_2_3b.mid
- Vuvan, Podolak, & Schmuckler melodies/Experiment 2 - Minor/#5_2_3c.mid
- Vuvan, Podolak, & Schmuckler melodies/Experiment 2 - Minor/#5_3_2a.mid
- Vuvan, Podolak, & Schmuckler melodies/Experiment 2 - Minor/#5_3_2b.mid
- Vuvan, Podolak, & Schmuckler melodies/Experiment 2 - Minor/#5_3_2c.mid
- Vuvan, Podolak, & Schmuckler melodies/Experiment 2 - Minor/#5_3_3a.mid
- Vuvan, Podolak, & Schmuckler melodies/Experiment 2 - Minor/#5_3_3b.mid
- Vuvan, Podolak, & Schmuckler melodies/Experiment 2 - Minor/#5_3_3c.mid
- Vuvan, Podolak, & Schmuckler melodies/Experiment 2 - Minor/M6_0a.mid
- Vuvan, Podolak, & Schmuckler melodies/Experiment 2 - Minor/M6_0b.mid
- Vuvan, Podolak, & Schmuckler melodies/Experiment 2 - Minor/M6_0c.mid
- Vuvan, Podolak, & Schmuckler melodies/Experiment 2 - Minor/M6_0d.mid
- Vuvan, Podolak, & Schmuckler melodies/Experiment 2 - Minor/M6_0e.mid
- Vuvan, Podolak, & Schmuckler melodies/Experiment 2 - Minor/M6_0f.mid
- Vuvan, Podolak, & Schmuckler melodies/Experiment 2 - Minor/M6_0g.mid
- Vuvan, Podolak, & Schmuckler melodies/Experiment 2 - Minor/M6_0h.mid
- Vuvan, Podolak, & Schmuckler melodies/Experiment 2 - Minor/M6_0i.mid
- Vuvan, Podolak, & Schmuckler melodies/Experiment 2 - Minor/M6_0j.mid
- Vuvan, Podolak, & Schmuckler melodies/Experiment 2 - Minor/M6_0k.mid
- Vuvan, Podolak, & Schmuckler melodies/Experiment 2 - Minor/M6_0l.mid
- Vuvan, Podolak, & Schmuckler melodies/Experiment 2 - Minor/M6_2_2a.mid
- Vuvan, Podolak, & Schmuckler melodies/Experiment 2 - Minor/M6_2_2b.mid
- Vuvan, Podolak, & Schmuckler melodies/Experiment 2 - Minor/M6_2_2b.mus
- Vuvan, Podolak, & Schmuckler melodies/Experiment 2 - Minor/M6_2_2c.mid
- Vuvan, Podolak, & Schmuckler melodies/Experiment 2 - Minor/M6_2_3a.mid
- Vuvan, Podolak, & Schmuckler melodies/Experiment 2 - Minor/M6_2_3b.mid
- Vuvan, Podolak, & Schmuckler melodies/Experiment 2 - Minor/M6_2_3c.mid
- Vuvan, Podolak, & Schmuckler melodies/Experiment 2 - Minor/M6_3_2a.mid
- Vuvan, Podolak, & Schmuckler melodies/Experiment 2 - Minor/M6_3_2b.mid
- Vuvan, Podolak, & Schmuckler melodies/Experiment 2 - Minor/M6_3_2c.mid
- Vuvan, Podolak, & Schmuckler melodies/Experiment 2 - Minor/M6_3_3a.mid
- Vuvan, Podolak, & Schmuckler melodies/Experiment 2 - Minor/M6_3_3b.mid
- Vuvan, Podolak, & Schmuckler melodies/Experiment 2 - Minor/M6_3_3c.mid
- Vuvan, Podolak, & Schmuckler melodies/Experiment 2 - Minor/P5_0a.mid
- Vuvan, Podolak, & Schmuckler melodies/Experiment 2 - Minor/P5_0b.mid
- Vuvan, Podolak, & Schmuckler melodies/Experiment 2 - Minor/P5_0c.mid
- Vuvan, Podolak, & Schmuckler melodies/Experiment 2 - Minor/P5_0d.mid
- Vuvan, Podolak, & Schmuckler melodies/Experiment 2 - Minor/P5_0e.mid
- Vuvan, Podolak, & Schmuckler melodies/Experiment 2 - Minor/P5_0f.mid
- Vuvan, Podolak, & Schmuckler melodies/Experiment 2 - Minor/P5_0g.mid
- Vuvan, Podolak, & Schmuckler melodies/Experiment 2 - Minor/P5_0h.mid
- Vuvan, Podolak, & Schmuckler melodies/Experiment 2 - Minor/P5_0i.mid
- Vuvan, Podolak, & Schmuckler melodies/Experiment 2 - Minor/P5_0j.mid
- Vuvan, Podolak, & Schmuckler melodies/Experiment 2 - Minor/P5_0k.mid
- Vuvan, Podolak, & Schmuckler melodies/Experiment 2 - Minor/P5_0l.mid
- Vuvan, Podolak, & Schmuckler melodies/Experiment 2 - Minor/P5_2_2a.mid
- Vuvan, Podolak, & Schmuckler melodies/Experiment 2 - Minor/P5_2_2b.mid
- Vuvan, Podolak, & Schmuckler melodies/Experiment 2 - Minor/P5_2_2c.mid
- Vuvan, Podolak, & Schmuckler melodies/Experiment 2 - Minor/P5_2_3a.mid
- Vuvan, Podolak, & Schmuckler melodies/Experiment 2 - Minor/P5_2_3b.mid
- Vuvan, Podolak, & Schmuckler melodies/Experiment 2 - Minor/P5_2_3c.mid
- Vuvan, Podolak, & Schmuckler melodies/Experiment 2 - Minor/P5_3_2a.mid
- Vuvan, Podolak, & Schmuckler melodies/Experiment 2 - Minor/P5_3_2b.mid
- Vuvan, Podolak, & Schmuckler melodies/Experiment 2 - Minor/P5_3_2c.mid
- Vuvan, Podolak, & Schmuckler melodies/Experiment 2 - Minor/P5_3_3a.mid
- Vuvan, Podolak, & Schmuckler melodies/Experiment 2 - Minor/P5_3_3b.mid
- Vuvan, Podolak, & Schmuckler melodies/Experiment 2 - Minor/P5_3_3c.mid
- Vuvan, Podolak, & Schmuckler melodies/Experiment 3 - Atonal/
- Vuvan, Podolak, & Schmuckler melodies/Experiment 3 - Atonal/n#5_0a.mid
- Vuvan, Podolak, & Schmuckler melodies/Experiment 3 - Atonal/n#5_0b.mid
- Vuvan, Podolak, & Schmuckler melodies/Experiment 3 - Atonal/n#5_0c.mid
- Vuvan, Podolak, & Schmuckler melodies/Experiment 3 - Atonal/n#5_0d.mid
- Vuvan, Podolak, & Schmuckler melodies/Experiment 3 - Atonal/n#5_0e.mid
- Vuvan, Podolak, & Schmuckler melodies/Experiment 3 - Atonal/n#5_0f.mid
- Vuvan, Podolak, & Schmuckler melodies/Experiment 3 - Atonal/n#5_0g.mid
- Vuvan, Podolak, & Schmuckler melodies/Experiment 3 - Atonal/n#5_0h.mid
- Vuvan, Podolak, & Schmuckler melodies/Experiment 3 - Atonal/n#5_0i.mid
- Vuvan, Podolak, & Schmuckler melodies/Experiment 3 - Atonal/n#5_0j.mid
- Vuvan, Podolak, & Schmuckler melodies/Experiment 3 - Atonal/n#5_0k.mid
- Vuvan, Podolak, & Schmuckler melodies/Experiment 3 - Atonal/n#5_0l.mid
- Vuvan, Podolak, & Schmuckler melodies/Experiment 3 - Atonal/n#5_2_2a.mid
- Vuvan, Podolak, & Schmuckler melodies/Experiment 3 - Atonal/n#5_2_2b.mid
- Vuvan, Podolak, & Schmuckler melodies/Experiment 3 - Atonal/n#5_2_2c.mid
- Vuvan, Podolak, & Schmuckler melodies/Experiment 3 - Atonal/n#5_2_3a.mid
- Vuvan, Podolak, & Schmuckler melodies/Experiment 3 - Atonal/n#5_2_3b.mid
- Vuvan, Podolak, & Schmuckler melodies/Experiment 3 - Atonal/n#5_2_3c.mid
- Vuvan, Podolak, & Schmuckler melodies/Experiment 3 - Atonal/n#5_3_2a.mid
- Vuvan, Podolak, & Schmuckler melodies/Experiment 3 - Atonal/n#5_3_2b.mid
- Vuvan, Podolak, & Schmuckler melodies/Experiment 3 - Atonal/n#5_3_2c.mid
- Vuvan, Podolak, & Schmuckler melodies/Experiment 3 - Atonal/n#5_3_3a.mid
- Vuvan, Podolak, & Schmuckler melodies/Experiment 3 - Atonal/n#5_3_3b.mid
- Vuvan, Podolak, & Schmuckler melodies/Experiment 3 - Atonal/n#5_3_3c.mid
- Vuvan, Podolak, & Schmuckler melodies/Experiment 3 - Atonal/nM6_0a.mid
- Vuvan, Podolak, & Schmuckler melodies/Experiment 3 - Atonal/nM6_0b.mid
- Vuvan, Podolak, & Schmuckler melodies/Experiment 3 - Atonal/nM6_0c.mid
- Vuvan, Podolak, & Schmuckler melodies/Experiment 3 - Atonal/nM6_0d.mid
- Vuvan, Podolak, & Schmuckler melodies/Experiment 3 - Atonal/nM6_0e.mid
- Vuvan, Podolak, & Schmuckler melodies/Experiment 3 - Atonal/nM6_0f.mid
- Vuvan, Podolak, & Schmuckler melodies/Experiment 3 - Atonal/nM6_0g.mid
- Vuvan, Podolak, & Schmuckler melodies/Experiment 3 - Atonal/nM6_0h.mid
- Vuvan, Podolak, & Schmuckler melodies/Experiment 3 - Atonal/nM6_0i.mid
- Vuvan, Podolak, & Schmuckler melodies/Experiment 3 - Atonal/nM6_0j.mid
- Vuvan, Podolak, & Schmuckler melodies/Experiment 3 - Atonal/nM6_0k.mid
- Vuvan, Podolak, & Schmuckler melodies/Experiment 3 - Atonal/nM6_0l.mid
- Vuvan, Podolak, & Schmuckler melodies/Experiment 3 - Atonal/nM6_2_2a.mid
- Vuvan, Podolak, & Schmuckler melodies/Experiment 3 - Atonal/nM6_2_2b.mid
- Vuvan, Podolak, & Schmuckler melodies/Experiment 3 - Atonal/nM6_2_2c.mid
- Vuvan, Podolak, & Schmuckler melodies/Experiment 3 - Atonal/nM6_2_3a.mid
- Vuvan, Podolak, & Schmuckler melodies/Experiment 3 - Atonal/nM6_2_3b.mid
- Vuvan, Podolak, & Schmuckler melodies/Experiment 3 - Atonal/nM6_2_3c.mid
- Vuvan, Podolak, & Schmuckler melodies/Experiment 3 - Atonal/nM6_3_2a.mid
- Vuvan, Podolak, & Schmuckler melodies/Experiment 3 - Atonal/nM6_3_2b.mid
- Vuvan, Podolak, & Schmuckler melodies/Experiment 3 - Atonal/nM6_3_2c.mid
- Vuvan, Podolak, & Schmuckler melodies/Experiment 3 - Atonal/nM6_3_3a.mid
- Vuvan, Podolak, & Schmuckler melodies/Experiment 3 - Atonal/nM6_3_3b.mid
- Vuvan, Podolak, & Schmuckler melodies/Experiment 3 - Atonal/nM6_3_3c.mid
- Vuvan, Podolak, & Schmuckler melodies/Experiment 3 - Atonal/nP5_0a.mid
- Vuvan, Podolak, & Schmuckler melodies/Experiment 3 - Atonal/nP5_0b.mid
- Vuvan, Podolak, & Schmuckler melodies/Experiment 3 - Atonal/nP5_0c.mid
- Vuvan, Podolak, & Schmuckler melodies/Experiment 3 - Atonal/nP5_0d.mid
- Vuvan, Podolak, & Schmuckler melodies/Experiment 3 - Atonal/nP5_0e.mid
- Vuvan, Podolak, & Schmuckler melodies/Experiment 3 - Atonal/nP5_0f.mid
- Vuvan, Podolak, & Schmuckler melodies/Experiment 3 - Atonal/nP5_0g.mid
- Vuvan, Podolak, & Schmuckler melodies/Experiment 3 - Atonal/nP5_0h.mid
- Vuvan, Podolak, & Schmuckler melodies/Experiment 3 - Atonal/nP5_0i.mid
- Vuvan, Podolak, & Schmuckler melodies/Experiment 3 - Atonal/nP5_0j.mid
- Vuvan, Podolak, & Schmuckler melodies/Experiment 3 - Atonal/nP5_0k.mid
- Vuvan, Podolak, & Schmuckler melodies/Experiment 3 - Atonal/nP5_0l.mid
- Vuvan, Podolak, & Schmuckler melodies/Experiment 3 - Atonal/nP5_2_2a.mid
- Vuvan, Podolak, & Schmuckler melodies/Experiment 3 - Atonal/nP5_2_2b.mid
- Vuvan, Podolak, & Schmuckler melodies/Experiment 3 - Atonal/nP5_2_2c.mid
- Vuvan, Podolak, & Schmuckler melodies/Experiment 3 - Atonal/nP5_2_3a.mid
- Vuvan, Podolak, & Schmuckler melodies/Experiment 3 - Atonal/nP5_2_3b.mid
- Vuvan, Podolak, & Schmuckler melodies/Experiment 3 - Atonal/nP5_2_3c.mid
- Vuvan, Podolak, & Schmuckler melodies/Experiment 3 - Atonal/nP5_3_2a.mid
- Vuvan, Podolak, & Schmuckler melodies/Experiment 3 - Atonal/nP5_3_2b.mid
- Vuvan, Podolak, & Schmuckler melodies/Experiment 3 - Atonal/nP5_3_2c.mid
- Vuvan, Podolak, & Schmuckler melodies/Experiment 3 - Atonal/nP5_3_3a.mid
- Vuvan, Podolak, & Schmuckler melodies/Experiment 3 - Atonal/nP5_3_3b.mid
- Vuvan, Podolak, & Schmuckler melodies/Experiment 3 - Atonal/nP5_3_3c.mid
- Vuvan, Podolak, & Schmuckler melodies/filename legend.txt
