# Supplementary material for: Memory for musical tones: the impact of tonality and the creation of false memories
Source: Front Psychol. 2014 Jun 12;5:582. doi: 10.3389/fpsyg.2014.00582 (PMC4054327; doi:10.3389/fpsyg.2014.00582)
Supplement: Supplementary file 1 [file DataSheet1.ZIP › Vuvan, Podolak, & Schmuckler melodies/contour and intervals surrounding targets.xlsx]

## Sheet: Exp 1
melody	contour before	contour after	interval before	interval after		All intervals measured in semitones.
#5_2_2a.mid	+	-	5	1
#5_2_2b.mid	-	-	1	1
#5_2_2c.mid	+	-	4	1
#5_2_3a.mid	+	-	4	1
#5_2_3b.mid	-	-	1	5
#5_2_3c.mid	+	-	3	1
#5_3_2a.mid	+	-	1	3
#5_3_2b.mid	+	-	4	1
#5_3_2c.mid	+	-	4	1
#5_3_3a.mid	+	-	4	4
#5_3_3b.mid	-	-	1	4
#5_3_3c.mid	-	-	1	4
M6_2_2a.mid	-	+	3	3
M6_2_2b.mid	-	+	3	3
M6_2_2c.mid	-	+	3	3
M6_2_3a.mid	-	+	3	2
M6_2_3b.mid	+	-	2	2
M6_2_3c.mid	-	-	3	2
M6_3_2a.mid	-	-	3	4
M6_3_2b.mid	-	-	7	2
M6_3_2c.mid	+	-	4	2
M6_3_3a.mid	+	-	2	2
M6_3_3b.mid	-	-	3	2
M6_3_3c.mid	-	+	3	3
P5_2_2a.mid	+	-	3	2
P5_2_2b.mid	+	-	3	7
P5_2_2c.mid	-	+	5	5
P5_2_3a.mid	-	-	2	2
P5_2_3b.mid	-	-	2	3
P5_2_3c.mid	-	-	2	3
P5_3_2a.mid	-	-	5	2
P5_3_2b.mid	-	+	4	5
P5_3_2c.mid	-	-	2	3
P5_3_3a.mid	+	-	2	2
P5_3_3b.mid	-	+	2	4
P5_3_3c.mid	+	-	2	3

## Sheet: Exp 2
melody	contour before	contour after	interval before	interval after		All intervals measured in semitones.
#5_2_2a.mid	+	-	5	1
#5_2_2b.mid	-	-	2	1
#5_2_2c.mid	+	-	5	1
#5_2_3a.mid	+	-	5	1
#5_2_3b.mid	-	+	2	2
#5_2_3c.mid	+	-	3	1
#5_3_2a.mid	+	-	1	3
#5_3_2b.mid	+	+	5	2
#5_3_2c.mid	+	-	5	1
#5_3_3a.mid	+	-	5	5
#5_3_3b.mid	-	-	2	5
#5_3_3c.mid	-	-	2	5
M6_2_2a.mid	-	+	3	3
M6_2_2b.mid	-	+	3	3
M6_2_2c.mid	-	+	3	3
M6_2_3a.mid	+	-	2	2
M6_2_3b.mid	+	-	2	2
M6_2_3c.mid	-	-	3	2
M6_3_2a.mid	-	-	3	4
M6_3_2b.mid	-	-	6	2
M6_3_2c.mid	+	-	4	2
M6_3_3a.mid	+	-	2	2
M6_3_3b.mid	-	-	3	2
M6_3_3c.mid	-	+	3	3
P5_2_2a.mid	+	-	4	2
P5_2_2b.mid	+	-	4	7
P5_2_2c.mid	-	+	5	5
P5_2_3a.mid	-	-	1	2
P5_2_3b.mid	-	-	1	4
P5_2_3c.mid	-	-	1	4
P5_3_2a.mid	-	-	5	2
P5_3_2b.mid	-	+	3	5
P5_3_2c.mid	-	-	1	4
P5_3_3a.mid	+	-	2	2
P5_3_3b.mid	-	+	1	3
P5_3_3c.mid	+	-	2	4

## Sheet: Exp 3
melody	contour before	contour after	interval before	interval after		All intervals measured in semitones.
#5_2_2a.mid	+	-	5	1
#5_2_2b.mid	-	-	2	1
#5_2_2c.mid	+	-	4	1
#5_2_3a.mid	+	-	4	1
#5_2_3b.mid	-	-	2	5
#5_2_3c.mid	+	-	3	1
#5_3_2a.mid	+	-	3	3
#5_3_2b.mid	+	+	4	2
#5_3_2c.mid	+	-	5	1
#5_3_3a.mid	+	-	3	4
#5_3_3b.mid	-	-	1	4
#5_3_3c.mid	-	-	1	3
M6_2_2a.mid	-	+	2	3
M6_2_2b.mid	-	+	3	2
M6_2_2c.mid	-	+	2	10
M6_2_3a.mid	-	+	3	2
M6_2_3b.mid	-	-	1	3
M6_2_3c.mid	-	-	3	2
M6_3_2a.mid	-	-	1	3
M6_3_2b.mid	-	-	6	3
M6_3_2c.mid	+	-	3	4
M6_3_3a.mid	+	-	4	4
M6_3_3b.mid	-	-	2	3
M6_3_3c.mid	-	+	4	3
P5_2_2a.mid	+	-	4	2
P5_2_2b.mid	+	-	2	5
P5_2_2c.mid	-	+	4	6
P5_2_3a.mid	-	-	1	1
P5_2_3b.mid	-	-	1	4
P5_2_3c.mid	-	-	1	4
P5_3_2a.mid	-	-	2	1
P5_3_2b.mid	-	+	3	4
P5_3_2c.mid	-	-	1	2
P5_3_3a.mid	+	-	3	2
P5_3_3b.mid	-	+	1	4
P5_3_3c.mid	+	-	1	3
