# Supplementary material for: Memory for musical tones: the impact of tonality and the creation of false memories
Source: Front Psychol. 2014 Jun 12;5:582. doi: 10.3389/fpsyg.2014.00582 (PMC4054327; doi:10.3389/fpsyg.2014.00582)
Supplement: Supplementary file 1 [file DataSheet1.ZIP › Vuvan, Podolak, & Schmuckler melodies/filename legend.txt]

All melodies are named with the following system:

========================================================================

If the target is absent:

TargetNote_0Letter

TargetNote = #5 (D#/Eb), M6 (E), or P5 (D)

Letter = from a-l, with each letter corresponding to a different melody

========================================================================

If the target is present:

TargetNote_BarNumber_BeatNumberLetter

TargetNote = #5 (D#/Eb), M6 (E), or P5 (D)

BarNumber = bar 2 or 3 of 4

BeatNumber = bar 2 or 3 of 4

Letter = from a-l, with each letter corresponding to a different melody

========================================================================

Note: Experiment 3 melodies have an "n" prefix, but are otherwise labeled the same.
